# Supplementary material for: In Vivo Screening for Secreted Proteins That Modulate Glucose Handling Identifies Interleukin-6 Family Members as Potent Hypoglycemic Agents
Source: PLoS One. 2012 Sep 4;7(9):e44600. doi: 10.1371/journal.pone.0044600 (PMC3433445; doi:10.1371/journal.pone.0044600)
Supplement: Table S2 — Human secreted factors tested for the ability to enhance glucose tolerance. (XLSX) [file pone.0044600.s006.xlsx]

## Sheet: Sheet1
Supporting Table 1. Human Secreted Factors
Gene Name	Gene Symbol	Accession Number
Angiopoietin-like 7	ANGPTL7	NM_021146.2
C1q and TNF related protein 6	C1QTNF2	Q9BXJ5
Chemokine (C-C motif) ligand 2	CCL2	NM_002982.3
Chemokine (C-X-C motif) ligand 3	CXCL3	NM_002090.2
Chemokine (C-C motif) ligand 5	CCL5	NM_002985.2
Chemokine (C-X-C motif) ligand 6	CXCL6	NM_002993.3
Chemokine (C-X-C motif) ligand 10	CXCL10	NM_001565.3
Chemokine (C-C motif) ligand 15	CCL15	NM_032965.4|
Chemokine (C-X-C motif) ligand 17	CXCL17	NM_198477.1
Chemokine (C-C motif) ligand 23	CCL23	BC093970.1
Chemokine (C-C motif) ligand 24	CCL24	NM_002991.2
Chemokine (C-C motif) ligand 26	CCL26	NM_006072.4
Chemokine (C-C motif) ligand 28	CCL28	NM_148672.2
Chemokine-like factor	CKLF	NM_016326.3
Chromosome 5 open reading frame 55	C5ORF55	NM_138464.2
Chromosome X open reading frame 42	CXORF42	Q8N9T2
COP9 constitutive photomorphogenic homolog subunit 6 (Arabidopsis)	COPS6	NM_006833.4
Family with sequence similarity 19 (chemokine (C-C motif)-like), member A2	FAM19A2	NM_178539.4
Fibroblast growth factor 5	FGF5	NM_033143.2
Fibroblast growth factor 19	FGF19	NM_005117.2
Fibroblast growth factor 23	FGF23	NM_020638.2
Fibroblast growth factor binding protein 2	FGFBP2	NM_031950.3
Fibroblast growth factor receptor 1	FGFR1	NM_001174063.1
Gastric inhibitory polypeptide	GIP	NM_004123.2
Growth differentiation factor 2	GDF2	NM_016204.1
Growth differentiation factor 15	GDF15	NM_004864.2
Growth hormone 1	GH1	NM_022559.2
Growth hormone releasing hormone	GHRH	NM_021081.4
Heparin-binding EGF-like growth factor	HBEGF	NM_001945.2
Hypothetical protein LOC442028	LOC442028	BC042429.1
Insulin-like growth factor 2	IGF2	NM_000612.4
Insulin-like growth factor binding protein	IGFALS	BC025681.1
Insulin-like growth factor binding protein 1	IGFBP1	BC035263.1
Insulin-like growth factor binding protein 2	IGFBP2	NM_000597.2
Insulin-like growth factor binding protein 3	IGFBP3	NM_000598.4
Interferon, kappa	IFNK	Q9P0W0
Interleukin 1 family, member 6 (epsilon)	IL1F6	NM_014440.1
Interleukin 1, family 8	IL1F8	NM_173178.1
Interleukin 2	IL2	NM_000586.3
Interleukin 6 (interferon, beta 2)	IL6	NM_000600.3
Interleukin 7	IL7	NM_000880.3
Interleukin 9	IL9	NM_000590.1
Interleukin 10	IL10	NM_000572.2
Interleukin 17C	IL17C	NM_013278.3
Interleukin 17F	IL17F	NM_052872.3
Interleukin 20	IL20	NM_018724.3
Interleukin 24	IL24	NM_001185156.1
Interleukin 18 binding protein	IL18BP	NM_001039659.1
Interleukin 2 receptor, beta	IL2RB	NM_000878.2
Macrophage stimulating 1	MST1	BC048330.1
Placental growth factor	PGF	NM_002632.5
Platelet-derived growth factor beta polypeptide	PDGFB	NM_002608.2
Pregnancy specific beta-1-glycoprotein 2	PSG2	BC022316.1
Pregnancy specific beta-1-glycoprotein 3	PSG3	BC005924.1
Regenerating islet-derived 1 alpha	REG1A	NM_002909.4
Regeneration associated muscle protease	RAMP	NM_015430.2
Sprouty homologue 2 (Drosophila)	SPRY2	BC004205.2
Stromal cell derived factor 4	SDF4	NM_016176.3
Transforming growth factor, beta 2	TGFB2	NM_003238.3
Vasoactive intestinal peptide	VIP	NM_194435.1
